# Supplementary material for: Cmr1/WDR76 defines a nuclear genotoxic stress body linking genome integrity and protein quality control
Source: Nat Commun. 2015 Mar 30;6:6533. doi: 10.1038/ncomms7533 (PMC4389229; doi:10.1038/ncomms7533)
Supplement: Supplementary Data 1 — List of protein-protein interactions from Cmr1 SILAC experiment. Identified proteins with more than 1.5-fold difference between both the H/L and L/H normalized ratios for the two independent Cmr1-YFP pull down experiments are reported in the accompanying Excel sheet. Cmr1 is highlighted in yellow. Hits are ranked by the normalized H/L ratio. [file ncomms7533-s2.xlsx]

## Sheet: Sheet1
Protein IDs	Majority Protein IDs	Protein Descriptions	Proteins	Peptides	Razor + unique Peptides	Unique Peptides	Peptides CMR1-YFP-IP1-H	Peptides CMR1-YFP-IP1-L	Peptides CMR1-YFP-IP2-H	Peptides CMR1-YFP-IP2-L	Razor + unique Peptides CMR1-YFP-IP1-H	Razor + unique Peptides CMR1-YFP-IP1-L	Razor + unique Peptides CMR1-YFP-IP2-H	Razor + unique Peptides CMR1-YFP-IP2-L	Unique Peptides CMR1-YFP-IP1-H	Unique Peptides CMR1-YFP-IP1-L	Unique Peptides CMR1-YFP-IP2-H	Unique Peptides CMR1-YFP-IP2-L	Sequence Coverage [%]	Unique + Razor Sequence Coverage [%]	Unique Sequence Coverage [%]	Mol. Weight [kDa]	Sequence Length	Experiment CMR1-YFP-IP1-H	Experiment CMR1-YFP-IP1-L	Experiment CMR1-YFP-IP2-H	Experiment CMR1-YFP-IP2-L	PEP	Ratio H/L	Ratio H/L Normalized	Ratio H/L Variability [%]	Ratio H/L Count	Ratio H/L CMR1-YFP-IP1-H	Ratio H/L Normalized CMR1-YFP-IP1-H	Ratio H/L Variability [%] CMR1-YFP-IP1-H	Ratio H/L Count CMR1-YFP-IP1-H	Ratio H/L CMR1-YFP-IP1-L	Ratio H/L Normalized CMR1-YFP-IP1-L	Ratio H/L Variability [%] CMR1-YFP-IP1-L	Ratio H/L Count CMR1-YFP-IP1-L	Ratio H/L CMR1-YFP-IP2-H	Ratio H/L Normalized CMR1-YFP-IP2-H	Ratio H/L Variability [%] CMR1-YFP-IP2-H	Ratio H/L Count CMR1-YFP-IP2-H	Ratio H/L CMR1-YFP-IP2-L	Ratio H/L Normalized CMR1-YFP-IP2-L	Ratio H/L Variability [%] CMR1-YFP-IP2-L	Ratio H/L Count CMR1-YFP-IP2-L	Intensity CMR1-YFP-IP1-H
YDL156W	YDL156W	>YDL156W YDL156W SGDID:S000002315, Chr IV from 174919-176487, Uncharacterized ORF, Putative protein of unknown function; protein sequence contains three WD domains (WD-40 repeat); green fluorescent protein (GFP)-fusion protein localizes to the cytoplasm a	1	15	15	15	3	3	6	8	3	3	6	8	3	3	6	8	30.7	30.7	30.7	59.155	522	3	3	9	10	6.14e-144	1.2573	1.7349	289.08	52	19.451	12.2	12.502	2	0.11633	0.16511	161.56	2	27.276	24.403	106.44	9	0.037728	0.035464	132.22	9	1487600
YCR028C-A	YCR028C-A	>YCR028C-A RIM1 SGDID:S000007222, Chr III from 173436-173195,173111-172946, reverse complement, Verified ORF, Single-stranded DNA-binding protein essential for mitochondrial genome maintenance; involved in mitochondrial DNA replication	1	7	7	7	3	2	2	1	3	2	2	1	3	2	2	1	58.5	58.5	58.5	15.386	135	3	2	2	1	0	0.7777	0.63282	237.59	153	17.221	10.571	17.533	3	0.099813	0.14096	1.6588	2	11.624	9.5531	NaN	1	0.16141	0.17475	NaN	1	3311200
YFL013C	YFL013C	>YFL013C IES1 SGDID:S000001881, Chr VI from 109924-107846, reverse complement, Verified ORF, Subunit of the INO80 chromatin remodeling complex	1	8	8	8	0	0	1	1	0	0	1	1	0	0	1	1	19.5	19.5	19.5	78.752	692			2	3	1.2856e-190	8.4315	6.0217	189.71	18	NaN	NaN	NaN	0	NaN	NaN	NaN	0	8.9588	7.442	30.92	2	16.106	14.8	30.479	3	0
YKL027W	YKL027W	>YKL027W YKL027W SGDID:S000001510, Chr XI from 387205-388548, Verified ORF, Protein of unknown function, localized to the mitochondrial outer membrane	1	19	19	19	0	0	2	3	0	0	2	3	0	0	2	3	47.7	47.7	47.7	50.265	447			2	3	0	1.1341	1.0268	84.101	155	NaN	NaN	NaN	0	NaN	NaN	NaN	0	7.3196	6.1688	204.82	2	2.3902	2.4632	14.436	3	0
YDR328C	YDR328C	>YDR328C SKP1 SGDID:S000002736, Chr IV from 1126014-1125430, reverse complement, Verified ORF, Evolutionarily conserved kinetochore protein that is part of multiple protein complexes, including the SCF ubiquitin ligase complex, the CBF3 complex that binds	1	8	8	8	0	0	2	0	0	0	2	0	0	0	2	0	49.5	49.5	49.5	22.33	194			2		2.8607e-126	0.87475	0.94727	74.013	85	NaN	NaN	NaN	0	NaN	NaN	NaN	0	6.0875	4.9504	NaN	1	NaN	NaN	NaN	0	0
YOL006C	YOL006C	>YOL006C TOP1 SGDID:S000005366, Chr XV from 315388-313079, reverse complement, Verified ORF, Topoisomerase I, nuclear enzyme that relieves torsional strain in DNA by cleaving and re-sealing the phosphodiester backbone; relaxes both positively and negative	1	26	26	26	0	0	1	0	0	0	1	0	0	0	1	0	39	39	39	89.994	769			1		0	4.2712	1.4925	118.96	88	NaN	NaN	NaN	0	NaN	NaN	NaN	0	4.7248	4.6397	NaN	1	NaN	NaN	NaN	0	0
YJL111W	YJL111W	>YJL111W CCT7 SGDID:S000003647, Chr X from 207872-209524, Verified ORF, Subunit of the cytosolic chaperonin Cct ring complex, related to Tcp1p, required for the assembly of actin and tubulins in vivo	1	29	29	29	2	1	10	9	2	1	10	9	2	1	10	9	58.9	58.9	58.9	59.735	550	2	1	11	11	0	0.87167	0.80282	128.35	560	4.3275	2.718	173.57	2	0.047144	0.066854	NaN	1	5.174	4.1604	33.187	10	0.23073	0.21614	46.955	10	2796200
YDR174W	YDR174W	>YDR174W HMO1 SGDID:S000002581, Chr IV from 812108-812848, Verified ORF, Chromatin associated high mobility group (HMG) family member involved in genome maintenance; rDNA-binding component of the Pol I transcription system; associates with a 5-3 DNA hel	1	12	12	12	0	0	3	2	0	0	3	2	0	0	3	2	66.3	66.3	66.3	27.544	246			3	2	0	2.0226	1.6626	101.1	198	NaN	NaN	NaN	0	NaN	NaN	NaN	0	4.615	3.93	18.296	3	1.098	1.1593	7.4233	2	0
Q0140	Q0140	>Q0140 VAR1 SGDID:S000007275, Chr Mito from 48901-50097, Verified ORF, Mitochondrial ribosomal protein of the small subunit, mitochondrially-encoded; polymorphic in different strains due to variation in number of AAT (asparagine) codons; translated near t	1	11	11	11	0	0	1	0	0	0	1	0	0	0	1	0	42.5	42.5	42.5	47.123	398			1		1.216e-259	1.0853	1.0979	101.67	65	NaN	NaN	NaN	0	NaN	NaN	NaN	0	3.9827	3.5579	NaN	1	NaN	NaN	NaN	0	0
YJR144W	YJR144W	>YJR144W MGM101 SGDID:S000003905, Chr X from 700872-701681, Verified ORF, Protein involved in mitochondrial genome maintenance; component of the mitochondrial nucleoid, required for the repair of oxidative mtDNA damage	1	13	13	13	0	0	2	1	0	0	2	1	0	0	2	1	52.8	52.8	52.8	30.09	269			2	1	0	1.2559	1.1578	208.06	166	NaN	NaN	NaN	0	NaN	NaN	NaN	0	4.3215	3.5251	22.243	2	0.44586	0.44198	NaN	1	0
YMR169C	YMR169C	>YMR169C ALD3 SGDID:S000004779, Chr XIII from 600871-599351, reverse complement, Verified ORF, Cytoplasmic aldehyde dehydrogenase, involved in beta-alanine synthesis; uses NAD+ as the preferred coenzyme; very similar to Ald2p; expression is induced by str	1	14	14	7	0	0	2	2	0	0	2	2	0	0	1	1	42.9	42.9	24.7	55.385	506			2	2	2.3947e-288	0.85067	0.87142	74.257	89	NaN	NaN	NaN	0	NaN	NaN	NaN	0	4.0305	3.4175	10.006	2	0.21624	0.21787	43.115	2	0
YIL142W	YIL142W	>YIL142W CCT2 SGDID:S000001404, Chr IX from 83302-84885, Verified ORF, Subunit beta of the cytosolic chaperonin Cct ring complex, related to Tcp1p, required for the assembly of actin and tubulins in vivo	1	24	24	24	2	4	4	6	2	4	4	6	2	4	4	6	61.1	61.1	61.1	57.203	527	3	5	7	7	0	0.8978	0.75422	115.27	442	5.8217	3.6573	88.336	2	0.060715	0.086164	129.38	5	4.3154	3.2897	67.636	6	0.2051	0.19161	17.742	7	991610
YHR096C	YHR096C	>YHR096C HXT5 SGDID:S000001138, Chr VIII from 296450-294672, reverse complement, Verified ORF, Hexose transporter with moderate affinity for glucose, induced in the presence of non-fermentable carbon sources, induced by a decrease in growth rate, contains	1	7	7	7	0	0	1	1	0	0	1	1	0	0	1	1	18.9	18.9	18.9	66.251	592			1	1	0	3.3456	2.2243	112.88	82	NaN	NaN	NaN	0	NaN	NaN	NaN	0	4.0857	3.2891	NaN	1	0.90627	0.7388	NaN	1	0
YLR314C	YLR314C	>YLR314C CDC3 SGDID:S000004306, Chr XII from 764137-762575, reverse complement, Verified ORF, Component of the septin ring of the mother-bud neck that is required for cytokinesis; septins recruit proteins to the neck and can act as a barrier to diffusion	1	15	15	15	0	0	1	0	0	0	1	0	0	0	1	0	47.3	47.3	47.3	60.039	520			1		0	1.3196	1.2281	77.848	80	NaN	NaN	NaN	0	NaN	NaN	NaN	0	3.4745	2.8607	NaN	1	NaN	NaN	NaN	0	0
YJR064W	YJR064W	>YJR064W CCT5 SGDID:S000003825, Chr X from 555906-557594, Verified ORF, Subunit of the cytosolic chaperonin Cct ring complex, related to Tcp1p, required for the assembly of actin and tubulins in vivo	1	32	32	32	0	2	10	7	0	2	10	7	0	2	10	7	60.3	60.3	60.3	61.913	562		2	11	9	0	0.93556	0.88322	112.45	566	NaN	NaN	NaN	0	0.071276	0.10173	NaN	1	3.6229	2.8595	22.224	11	0.41821	0.39446	21.175	9	0
YOR375C;YAL062W	YOR375C	>YOR375C GDH1 SGDID:S000005902, Chr XV from 1043040-1041676, reverse complement, Verified ORF, NADP(+)-dependent glutamate dehydrogenase, synthesizes glutamate from ammonia and alpha-ketoglutarate; rate of alpha-ketoglutarate utilization differs from Gdh3	2	18	18	18	0	0	5	4	0	0	5	4	0	0	5	4	66.7	66.7	66.7	49.569	454			5	5	0	1.0242	1.0784	73.689	295	NaN	NaN	NaN	0	NaN	NaN	NaN	0	3.3942	2.7963	5.6094	5	1.8044	1.8476	10.178	5	0
YER009W	YER009W	>YER009W NTF2 SGDID:S000000811, Chr V from 172114-172491, Verified ORF, Nuclear envelope protein, interacts with GDP-bound Gsp1p and with proteins of the nuclear pore to transport Gsp1p into the nucleus where it is an essential player in nucleocytoplasmic	1	1	1	1	0	0	1	1	0	0	1	1	0	0	1	1	6.4	6.4	6.4	14.453	125			1	1	0.00046004	0.9267	0.93876	101	19	NaN	NaN	NaN	0	NaN	NaN	NaN	0	3.3245	2.7403	NaN	1	0.16845	0.15118	NaN	1	0
YLR133W	YLR133W	>YLR133W CKI1 SGDID:S000004123, Chr XII from 408446-410194, Verified ORF, Choline kinase, catalyzing the first step in phosphatidylcholine synthesis via the CDP-choline (Kennedy pathway); exhibits some ethanolamine kinase activity contributing to phosphat	1	13	13	13	0	0	1	0	0	0	1	0	0	0	1	0	31.4	31.4	31.4	66.316	582			1		0	1.0427	0.89264	99.308	111	NaN	NaN	NaN	0	NaN	NaN	NaN	0	3.3325	2.7267	NaN	1	NaN	NaN	NaN	0	0
YJL167W	YJL167W	>YJL167W ERG20 SGDID:S000003703, Chr X from 105008-106066, Verified ORF, Farnesyl pyrophosphate synthetase, has both dimethylallyltranstransferase and geranyltranstransferase activities; catalyzes the formation of C15 farnesyl pyrophosphate units for isop	1	10	10	10	0	0	1	1	0	0	1	1	0	0	1	1	40.6	40.6	40.6	40.483	352			1	1	2.1113e-149	1.0105	1.0582	74.111	95	NaN	NaN	NaN	0	NaN	NaN	NaN	0	3.3067	2.7218	NaN	1	1.1325	1.1666	NaN	1	0
YMR298W	YMR298W	>YMR298W LIP1 SGDID:S000004913, Chr XIII from 863818-864270, Verified ORF, Ceramide synthase subunit; single-span ER membrane protein associated with Lag1p and Lac1p and required for ceramide synthase activity, null mutant grows extremely slowly and is de	1	4	4	4	1	0	1	0	1	0	1	0	1	0	1	0	30.7	30.7	30.7	17.206	150	1		1		8.9823e-28	1.5087	1.2702	101.45	24	5.7847	3.6245	NaN	1	NaN	NaN	NaN	0	2.8921	2.6401	NaN	1	NaN	NaN	NaN	0	169790
YHR094C	YHR094C	>YHR094C HXT1 SGDID:S000001136, Chr VIII from 292628-290916, reverse complement, Verified ORF, Low-affinity glucose transporter of the major facilitator superfamily, expression is induced by Hxk2p in the presence of glucose and repressed by Rgt1p when glu	1	4	3	3	0	0	1	1	0	0	1	1	0	0	1	1	10.4	8.2	8.2	63.261	570			2	2	2.1891e-251	1.1427	0.86512	95.11	148	NaN	NaN	NaN	0	NaN	NaN	NaN	0	2.9744	2.5565	2.4689	2	1.6931	1.7761	3.7566	2	0
YGL253W	YGL253W	>YGL253W HXK2 SGDID:S000003222, Chr VII from 23935-25395, Verified ORF, Hexokinase isoenzyme 2 that catalyzes phosphorylation of glucose in the cytosol; predominant hexokinase during growth on glucose; functions in the nucleus to repress expression of HXK	1	15	15	14	0	0	3	0	0	0	3	0	0	0	3	0	50.2	50.2	47.9	53.942	486			3		0	0.97436	0.97293	105	230	NaN	NaN	NaN	0	NaN	NaN	NaN	0	2.9653	2.4933	12.832	3	NaN	NaN	NaN	0	0
YLL012W	YLL012W	>YLL012W YEH1 SGDID:S000003935, Chr XII from 125533-127254, Verified ORF, Steryl ester hydrolase, one of three gene products (Yeh1p, Yeh2p, Tgl1p) responsible for steryl ester hydrolase activity and involved in sterol homeostasis; localized to lipid parti	1	4	4	4	0	0	1	0	0	0	1	0	0	0	1	0	11.3	11.3	11.3	66.507	573			1		5.7684e-74	1.2001	1.6139	107.77	19	NaN	NaN	NaN	0	NaN	NaN	NaN	0	2.6053	2.4821	NaN	1	NaN	NaN	NaN	0	0
YJL008C	YJL008C	>YJL008C CCT8 SGDID:S000003545, Chr X from 421656-419950, reverse complement, Verified ORF, Subunit of the cytosolic chaperonin Cct ring complex, related to Tcp1p, required for the assembly of actin and tubulins in vivo	1	28	28	28	0	1	13	9	0	1	13	9	0	1	13	9	66.5	66.5	66.5	61.662	568		1	17	10	0	0.94987	0.85984	117.84	767	NaN	NaN	NaN	0	0.11323	0.17517	NaN	1	3.373	2.4812	27.942	15	0.41708	0.39219	20.157	9	0
YDR212W	YDR212W	>YDR212W TCP1 SGDID:S000002620, Chr IV from 887230-888909, Verified ORF, Alpha subunit of chaperonin-containing T-complex, which mediates protein folding in the cytosol; involved in actin cytoskeleton maintenance; overexpression in neurons suppresses form	1	23	23	23	1	1	5	6	1	1	5	6	1	1	5	6	55.5	55.5	55.5	60.48	559	1	1	7	8	0	0.93355	0.80008	125.3	465	9.7762	6.1406	NaN	1	0.069167	0.095555	NaN	1	3.3118	2.4649	41.071	7	0.30213	0.2828	32.948	8	852950
YDL143W	YDL143W	>YDL143W CCT4 SGDID:S000002302, Chr IV from 199997-201583, Verified ORF, Subunit of the cytosolic chaperonin Cct ring complex, related to Tcp1p, required for the assembly of actin and tubulins in vivo	1	20	20	20	1	1	9	9	1	1	9	9	1	1	9	9	49.1	49.1	49.1	57.603	528	1	1	14	11	0	0.96479	0.89452	119.38	600	7.4887	4.7026	NaN	1	0.068343	0.095125	NaN	1	3.067	2.2529	18.804	12	0.40471	0.39473	15.503	10	1431200
YLR432W	YLR432W	>YLR432W IMD3 SGDID:S000004424, Chr XII from 1002554-1004125, Verified ORF, Inosine monophosphate dehydrogenase, catalyzes the first step of GMP biosynthesis, member of a four-gene family in S. cerevisiae, constitutively expressed	1	18	18	10	2	2	4	4	2	2	4	4	2	2	2	2	58.1	58.1	29.8	56.584	523	2	2	4	4	0	0.9173	0.93919	70.927	538	4.043	2.5352	NaN	1	0.47705	0.67631	3.1931	2	2.7488	2.242	25.158	4	1.3885	1.3258	7.2456	4	188810
YJL014W	YJL014W	>YJL014W CCT3 SGDID:S000003551, Chr X from 407551-409155, Verified ORF, Subunit of the cytosolic chaperonin Cct ring complex, related to Tcp1p, required for the assembly of actin and tubulins in vivo	1	32	32	32	0	1	7	5	0	1	7	5	0	1	7	5	68.9	68.9	68.9	58.814	534		1	10	6	0	0.93471	0.82643	113.67	576	NaN	NaN	NaN	0	0.1151	0.16408	NaN	1	2.9917	2.2287	36.693	10	0.3711	0.35434	30.092	6	0
YDL222C	YDL222C	>YDL222C FMP45 SGDID:S000002381, Chr IV from 61802-60873, reverse complement, Verified ORF, Integral membrane protein localized to mitochondria (untagged protein); required for sporulation and maintaining sphingolipid content; has sequence similarity to S	1	3	3	3	0	0	2	2	0	0	2	2	0	0	2	2	27.8	27.8	27.8	34.135	309			2	2	0	2.294	2.1418	72.033	52	NaN	NaN	NaN	0	NaN	NaN	NaN	0	2.4854	2.1399	NaN	1	0.90991	0.95605	NaN	1	0
YBR196C	YBR196C	>YBR196C PGI1 SGDID:S000000400, Chr II from 613895-612231, reverse complement, Verified ORF, Glycolytic enzyme phosphoglucose isomerase, catalyzes the interconversion of glucose-6-phosphate and fructose-6-phosphate; required for cell cycle progression and	1	23	23	23	0	0	3	1	0	0	3	1	0	0	3	1	64.8	64.8	64.8	61.298	554			3	2	0	0.94048	1.0739	90.597	255	NaN	NaN	NaN	0	NaN	NaN	NaN	0	2.503	2.0996	41.559	3	1.3154	1.3284	7.2304	2	0
YCR002C	YCR002C	>YCR002C CDC10 SGDID:S000000595, Chr III from 118346-117378, reverse complement, Verified ORF, Component of the septin ring of the mother-bud neck that is required for cytokinesis; septins recruit proteins to the neck and can act as a barrier to diffusion	1	6	6	6	0	0	1	0	0	0	1	0	0	0	1	0	39.1	39.1	39.1	37.024	322			1		0	1.0451	1.239	59.63	30	NaN	NaN	NaN	0	NaN	NaN	NaN	0	2.4136	2.044	NaN	1	NaN	NaN	NaN	0	0
YNR054C	YNR054C	>YNR054C ESF2 SGDID:S000005337, Chr XIV from 724308-723358, reverse complement, Verified ORF, Essential nucleolar protein involved in pre-18S rRNA processing; binds to RNA and stimulates ATPase activity of Dbp8; involved in assembly of the small subunit (	1	9	9	9	0	0	1	0	0	0	1	0	0	0	1	0	35.4	35.4	35.4	36.407	316			1		1.4767e-151	0.94441	1.0038	71.621	52	NaN	NaN	NaN	0	NaN	NaN	NaN	0	2.4588	2.0333	NaN	1	NaN	NaN	NaN	0	0
YDR135C;YKR104W	YDR135C	>YDR135C YCF1 SGDID:S000002542, Chr IV from 727549-723002, reverse complement, Verified ORF, Vacuolar glutathione S-conjugate transporter of the ATP-binding cassette family, has a role in detoxifying metals such as cadmium, mercury, and arsenite; also tra	2	26	26	24	0	0	1	1	0	0	1	1	0	0	1	1	24	24	22.7	171.12	1515			1	1	0	2.6051	1.2009	100.42	145	NaN	NaN	NaN	0	NaN	NaN	NaN	0	2.2239	2.0183	NaN	1	1.8039	1.4678	NaN	1	0
YGL008C	YGL008C	>YGL008C PMA1 SGDID:S000002976, Chr VII from 482671-479915, reverse complement, Verified ORF, Plasma membrane H+-ATPase, pumps protons out of the cell; major regulator of cytoplasmic pH and plasma membrane potential; part of the P2 subgroup of cation-tran	6	10	12	13	8	9	9	8	8	9	9	8	2	2	3	1	918	1.87	1080	1559	406	16	18	16	19	3076	7.9537	4.9947	19.182	9	0.17673	0.25025	21.203	16	1.5987	1.3436	34.775	31	2.1452	1.9905	39.707	36	1.0968	1.4543	10.446	16	38140000
YNL088W	YNL088W	>YNL088W TOP2 SGDID:S000005032, Chr XIV from 457706-461992, Verified ORF, Essential type II topoisomerase, relieves torsional strain in DNA by cleaving and re-sealing the phosphodiester backbone of both positively and negatively supercoiled DNA; cleaves c	1	33	33	33	0	0	3	1	0	0	3	1	0	0	3	1	28.2	28.2	28.2	164.21	1428			3	1	0	2.3316	1.1983	131.71	139	NaN	NaN	NaN	0	NaN	NaN	NaN	0	2.0062	1.9814	109.65	3	0.19239	0.1581	NaN	1	0
YDR188W	YDR188W	>YDR188W CCT6 SGDID:S000002596, Chr IV from 836419-838059, Verified ORF, Subunit of the cytosolic chaperonin Cct ring complex, related to Tcp1p, essential protein that is required for the assembly of actin and tubulins in vivo; contains an ATP-binding mot	1	26	26	26	1	0	7	7	1	0	7	7	1	0	7	7	52.9	52.9	52.9	59.923	546	1		7	7	0	0.9674	0.90822	115.86	435	0.17264	0.10836	NaN	1	NaN	NaN	NaN	0	2.6242	1.9506	5.5553	6	0.46308	0.47841	8.4396	7	4099600
YDL112W	YDL112W	>YDL112W TRM3 SGDID:S000002270, Chr IV from 258915-263225, Verified ORF, 2-O-ribose methyltransferase, catalyzes the ribose methylation of the guanosine nucleotide at position 18 of tRNAs	1	27	27	27	0	0	1	1	0	0	1	1	0	0	1	1	28.1	28.1	28.1	165.05	1436			1	1	1.1273e-192	1.4579	1.0755	109.95	85	NaN	NaN	NaN	0	NaN	NaN	NaN	0	2.1493	1.933	NaN	1	0.21643	0.17632	NaN	1	0
YPR091C	YPR091C	>YPR091C YPR091C SGDID:S000006295, Chr XVI from 718466-716154, reverse complement, Verified ORF, Putative protein of unknown function; may interact with ribosomes, based on co-purification experiments; green fluorescent protein (GFP)-fusion protein locali	1	13	13	13	0	0	1	2	0	0	1	2	0	0	1	2	26.6	26.6	26.6	87.323	770			1	2	0	1.505	1.3017	108.8	104	NaN	NaN	NaN	0	NaN	NaN	NaN	0	2.3179	1.9089	NaN	1	0.61438	0.63507	9.396	2	0
YHR034C	YHR034C	>YHR034C PIH1 SGDID:S000001076, Chr VIII from 177992-176958, reverse complement, Verified ORF, Protein of unresolved function; may function in protein folding and/or rRNA processing, interacts with a chaperone (Hsp82p), two chromatin remodeling factors (R	1	9	9	9	0	0	1	0	0	0	1	0	0	0	1	0	43.3	43.3	43.3	39.519	344			1		1.4821e-151	1.0778	1.1788	48.864	53	NaN	NaN	NaN	0	NaN	NaN	NaN	0	2.2025	1.8921	NaN	1	NaN	NaN	NaN	0	0
YLR163C	YLR163C	>YLR163C MAS1 SGDID:S000004153, Chr XII from 493256-491868, reverse complement, Verified ORF, Smaller subunit of the mitochondrial processing protease (MPP), essential processing enzyme that cleaves the N-terminal targeting sequences from mitochondrially	1	8	8	8	0	0	1	1	0	0	1	1	0	0	1	1	29.7	29.7	29.7	51.083	462			1	1	4.7006e-41	1.0919	1.1412	57.684	33	NaN	NaN	NaN	0	NaN	NaN	NaN	0	2.1403	1.8833	NaN	1	2.8022	2.818	NaN	1	0
YPL048W	YPL048W	>YPL048W CAM1 SGDID:S000005969, Chr XVI from 464398-465645, Verified ORF, Nuclear protein required for transcription of MXR1; binds the MXR1 promoter in the presence of other nuclear factors; binds calcium and phospholipids; has similarity to translationa	1	17	16	16	0	0	2	2	0	0	1	1	0	0	1	1	35.2	33	33	47.087	415			1	1	2.7303e-195	1.4885	1.216	102.62	123	NaN	NaN	NaN	0	NaN	NaN	NaN	0	2.2943	1.8824	NaN	1	3.6365	3.3859	NaN	1	0
YBR221C	YBR221C	>YBR221C PDB1 SGDID:S000000425, Chr II from 666248-665148, reverse complement, Verified ORF, E1 beta subunit of the pyruvate dehydrogenase (PDH) complex, which is an evolutionarily-conserved multi-protein complex found in mitochondria	1	10	10	10	0	1	2	2	0	1	2	2	0	1	2	2	45.9	45.9	45.9	40.053	366		1	5	4	0	2.2636	1.6017	123.96	219	NaN	NaN	NaN	0	0.096879	0.14088	NaN	1	2.3086	1.8805	8.7031	5	1.2733	1.2372	21.153	4	0
YER178W	YER178W	>YER178W PDA1 SGDID:S000000980, Chr V from 546812-548074, Verified ORF, E1 alpha subunit of the pyruvate dehydrogenase (PDH) complex, catalyzes the direct oxidative decarboxylation of pyruvate to acetyl-CoA; phosphorylated; regulated by glucose	1	22	22	22	0	0	7	7	0	0	7	7	0	0	7	7	83.1	83.1	83.1	46.343	420			12	12	0	1.8842	1.3117	117.15	575	NaN	NaN	NaN	0	NaN	NaN	NaN	0	2.25	1.8657	45.193	12	1.2458	1.211	21.649	12	0
YFL018C	YFL018C	>YFL018C LPD1 SGDID:S000001876, Chr VI from 103121-101622, reverse complement, Verified ORF, Dihydrolipoamide dehydrogenase, the lipoamide dehydrogenase component (E3) of the pyruvate dehydrogenase and 2-oxoglutarate dehydrogenase multi-enzyme complexes	1	29	29	29	0	2	4	3	0	2	4	3	0	2	4	3	71.5	71.5	71.5	54.009	499		2	4	3	0	1.579	1.387	94.614	507	NaN	NaN	NaN	0	0.19128	0.28743	6.3955	2	2.3067	1.8396	63.565	4	0.80702	0.80457	25.571	3	0
YML052W	YML052W	>YML052W SUR7 SGDID:S000004516, Chr XIII from 170402-171310, Verified ORF, Plasma membrane protein that localizes to furrow-like invaginations (MCC patches); component of eisosomes; associated with endocytosis, along with Pil1p and Lsp1p; sporulation and	1	4	4	4	0	0	1	1	0	0	1	1	0	0	1	1	39.4	39.4	39.4	33.829	302			1	1	4.7144e-155	1.5336	1.2667	93.342	98	NaN	NaN	NaN	0	NaN	NaN	NaN	0	2.2443	1.839	NaN	1	2.6273	2.619	NaN	1	0
YNL071W	YNL071W	>YNL071W LAT1 SGDID:S000005015, Chr XIV from 491525-492973, Verified ORF, Dihydrolipoamide acetyltransferase component (E2) of pyruvate dehydrogenase complex, which catalyzes the oxidative decarboxylation of pyruvate to acetyl-CoA	1	34	34	34	0	3	9	5	0	3	9	5	0	3	9	5	45	45	45	51.817	482		4	12	8	0	1.6442	1.5165	133.47	630	NaN	NaN	NaN	0	0.079828	0.11477	89.409	4	2.2586	1.8374	27.823	12	1.2456	1.0418	17.601	7	0
YPR110C	YPR110C	>YPR110C RPC40 SGDID:S000006314, Chr XVI from 746833-745826, reverse complement, Verified ORF, RNA polymerase subunit, common to RNA polymerase I and III	1	11	11	11	0	1	2	2	0	1	2	2	0	1	2	2	53.7	53.7	53.7	37.686	335		1	2	3	0	1.2192	1.1892	46.224	167	NaN	NaN	NaN	0	0.58662	0.88954	NaN	1	2.1216	1.8328	51.389	2	2.251	2.2337	45.572	3	0
YLR044C	YLR044C	>YLR044C PDC1 SGDID:S000004034, Chr XII from 234082-232391, reverse complement, Verified ORF, Major of three pyruvate decarboxylase isozymes, key enzyme in alcoholic fermentation, decarboxylates pyruvate to acetaldehyde; subject to glucose-, ethanol-, and	1	25	25	20	0	0	11	8	0	0	11	8	0	0	9	7	52.8	52.8	45.5	61.495	563			24	20	0	1.0211	1.0356	82.509	1426	NaN	NaN	NaN	0	NaN	NaN	NaN	0	2.173	1.8271	48.226	24	1.243	1.1662	35.842	20	0
YER103W	YER103W	>YER103W SSA4 SGDID:S000000905, Chr V from 364585-366513, Verified ORF, Heat shock protein that is highly induced upon stress; plays a role in SRP-dependent cotranslational protein-membrane targeting and translocation; member of the HSP70 family; cytoplas	1	18	11	7	2	2	5	5	0	0	2	2	0	0	0	0	37.4	27.4	20.4	69.65	642			3	2	0	0.8414	0.85964	77.109	94	NaN	NaN	NaN	0	NaN	NaN	NaN	0	2.226	1.8258	23.917	3	0.36955	0.34767	34.426	2	0
YBL079W	YBL079W	>YBL079W NUP170 SGDID:S000000175, Chr II from 75256-79764, Verified ORF, Subunit of the nuclear pore complex (NPC), required for NPC localization of specific nucleoporins; involved in nuclear envelope permeability and chromosome segregation; has similar t	1	30	30	30	0	0	2	0	0	0	2	0	0	0	2	0	28.4	28.4	28.4	169.47	1502			2		0	6.0716	1.606	126.03	83	NaN	NaN	NaN	0	NaN	NaN	NaN	0	1.912	1.7923	40.862	2	NaN	NaN	NaN	0	0
YEL040W	YEL040W	>YEL040W UTR2 SGDID:S000000766, Chr V from 78053-79456, Verified ORF, Chitin transglycosylase that functions in the transfer of chitin to beta(1-6) and beta(1-3) glucans in the cell wall; similar to and functionally redundant with Crh1; glycosylphosphatid	1	3	3	3	0	0	2	1	0	0	2	1	0	0	2	1	10.5	10.5	10.5	49.906	467			2	1	3.8966e-226	1.136	0.98776	48.581	73	NaN	NaN	NaN	0	NaN	NaN	NaN	0	1.9633	1.7712	18.707	2	1.9099	1.5323	NaN	1	0
YKL152C	YKL152C	>YKL152C GPM1 SGDID:S000001635, Chr XI from 164390-163647, reverse complement, Verified ORF, Tetrameric phosphoglycerate mutase, mediates the conversion of 3-phosphoglycerate to 2-phosphoglycerate during glycolysis and the reverse reaction during gluconeo	1	14	14	14	0	0	8	7	0	0	8	7	0	0	8	7	74.1	74.1	74.1	27.608	247			13	10	0	0.98379	1.0011	71.124	537	NaN	NaN	NaN	0	NaN	NaN	NaN	0	2.1546	1.7705	74.658	13	1.1445	1.1893	78.053	10	0
YLR342W	YLR342W	>YLR342W FKS1 SGDID:S000004334, Chr XII from 809997-815627, Verified ORF, Catalytic subunit of 1,3-beta-D-glucan synthase, functionally redundant with alternate catalytic subunit Gsc2p; binds to regulatory subunit Rho1p; involved in cell wall synthesis an	1	22	12	12	0	0	4	4	0	0	1	1	0	0	1	1	15.8	8.8	8.8	214.85	1876			1	1	0	1.7452	0.98812	85.874	159	NaN	NaN	NaN	0	NaN	NaN	NaN	0	1.961	1.7648	NaN	1	2.377	1.8613	NaN	1	0
YDR454C	YDR454C	>YDR454C GUK1 SGDID:S000002862, Chr IV from 1366820-1366257, reverse complement, Verified ORF, Guanylate kinase, converts GMP to GDP; required for growth and mannose outer chain elongation of cell wall N-linked glycoproteins	1	10	10	10	0	0	1	0	0	0	1	0	0	0	1	0	73.3	73.3	73.3	20.637	187			1		1.1241e-212	1.1914	1.04	75.777	51	NaN	NaN	NaN	0	NaN	NaN	NaN	0	2.1385	1.7618	NaN	1	NaN	NaN	NaN	0	0
YLR258W	YLR258W	>YLR258W GSY2 SGDID:S000004248, Chr XII from 660718-662835, Verified ORF, Glycogen synthase, similar to Gsy1p; expression induced by glucose limitation, nitrogen starvation, heat shock, and stationary phase; activity regulated by cAMP-dependent, Snf1p and	1	8	7	7	0	0	1	1	0	0	1	1	0	0	1	1	16	14.3	14.3	80.078	705			1	2	2.8016e-45	0.74168	0.70967	56.179	34	NaN	NaN	NaN	0	NaN	NaN	NaN	0	2.0209	1.7579	NaN	1	0.48526	0.50086	74.629	2	0
YDR011W	YDR011W	>YDR011W SNQ2 SGDID:S000002418, Chr IV from 465917-470422, Verified ORF, Plasma membrane ATP-binding cassette (ABC) transporter, multidrug transporter involved in multidrug resistance and resistance to singlet oxygen species	1	25	25	21	0	0	3	1	0	0	3	1	0	0	3	1	25.7	25.7	23.3	168.76	1501			3	1	0	1.6232	1.1157	88.845	169	NaN	NaN	NaN	0	NaN	NaN	NaN	0	1.9271	1.7273	12.21	3	1.4884	1.2517	NaN	1	0
YOR275C	YOR275C	>YOR275C RIM20 SGDID:S000005801, Chr XV from 841068-839083, reverse complement, Verified ORF, Protein involved in proteolytic activation of Rim101p in response to alkaline pH; PalA/AIP1/Alix family member; interaction with the ESCRT-III subunit Snf7p sugg	1	16	16	16	0	0	1	0	0	0	1	0	0	0	1	0	37.8	37.8	37.8	75.946	661			1		0	1.0758	1.1217	149.6	80	NaN	NaN	NaN	0	NaN	NaN	NaN	0	1.9652	1.7271	NaN	1	NaN	NaN	NaN	0	0
YBR245C	YBR245C	>YBR245C ISW1 SGDID:S000000449, Chr II from 711534-708145, reverse complement, Verified ORF, Member of the imitation-switch (ISWI) class of ATP-dependent chromatin remodeling complexes; ATPase that forms a complex with Ioc2p and Ioc4p to regulate transcri	1	43	43	43	0	0	5	6	0	0	5	6	0	0	5	6	43.8	43.8	43.8	131.1	1129			6	6	0	1.489	1.2374	98.147	343	NaN	NaN	NaN	0	NaN	NaN	NaN	0	1.91	1.715	24.665	5	0.98499	0.80115	8.8094	6	0
YMR072W	YMR072W	>YMR072W ABF2 SGDID:S000004676, Chr XIII from 411568-412119, Verified ORF, Mitochondrial DNA-binding protein involved in mitochondrial DNA replication and recombination, member of HMG1 DNA-binding protein family; activity may be regulated by protein kinas	1	18	18	18	0	1	6	6	0	1	6	6	0	1	6	6	70.5	70.5	70.5	21.561	183		1	8	7	0	0.84869	0.87308	122.27	145	NaN	NaN	NaN	0	0.44451	0.65702	NaN	1	2.0972	1.7145	9.1815	6	0.46519	0.46072	13.138	5	0
YBR078W	YBR078W	>YBR078W ECM33 SGDID:S000000282, Chr II from 393118-393175,393506-394854, Verified ORF, GPI-anchored protein of unknown function, has a possible role in apical bud growth; GPI-anchoring on the plasma membrane crucial to function; phosphorylated in mitocho	1	6	6	6	2	2	3	3	2	2	3	3	2	2	3	3	17.5	17.5	17.5	48.236	468	2	2	5	4	0	1.2496	1.1453	71.156	215	2.0963	1.3169	3.6035	2	0.69122	0.9305	10.332	2	1.8681	1.6828	21.214	5	0.86587	0.72974	6.1289	4	1227300
YPR125W	YPR125W	>YPR125W YLH47 SGDID:S000006329, Chr XVI from 787957-789321, Verified ORF, Mitochondrial inner membrane protein exposed to the mitochondrial matrix, associates with mitochondrial ribosomes, NOT required for respiratory growth; homolog of human Letm1, a pr	1	9	9	9	0	0	1	1	0	0	1	1	0	0	1	1	26.2	26.2	26.2	52.174	454			2	1	1.0616e-174	1.0022	1.2574	124.58	76	NaN	NaN	NaN	0	NaN	NaN	NaN	0	1.1625	1.6728	2.7221	2	0.96972	1.3113	NaN	1	0
YDR497C	YDR497C	>YDR497C ITR1 SGDID:S000002905, Chr IV from 1445460-1443706, reverse complement, Verified ORF, Myo-inositol transporter with strong similarity to the minor myo-inositol transporter Itr2p, member of the sugar transporter superfamily; expression is represse	1	12	12	11	0	0	7	5	0	0	7	5	0	0	6	5	21.9	21.9	20.7	63.569	584			10	6	0	1.3606	1.129	85.502	394	NaN	NaN	NaN	0	NaN	NaN	NaN	0	2.0387	1.672	21.133	8	0.98308	0.97252	23.676	5	0
YNL212W	YNL212W	>YNL212W VID27 SGDID:S000005156, Chr XIV from 247462-249810, Verified ORF, Cytoplasmic protein of unknown function; possibly involved in vacuolar protein degradation; not essential for proteasome-dependent degradation of fructose-1,6-bisphosphatase (FBPas	1	29	29	29	0	0	3	0	0	0	3	0	0	0	3	0	49.6	49.6	49.6	88.845	782			3		0	1.4542	1.2597	101.56	139	NaN	NaN	NaN	0	NaN	NaN	NaN	0	1.778	1.6648	41.177	2	NaN	NaN	NaN	0	0
YDL204W	YDL204W	>YDL204W RTN2 SGDID:S000002363, Chr IV from 94606-95787, Verified ORF, Protein of unknown function; has similarity to mammalian reticulon proteins; member of the RTNLA (reticulon-like A) subfamily	1	14	14	14	0	0	3	3	0	0	3	3	0	0	3	3	50.6	50.6	50.6	44.358	393			3	4	0	1.4486	1.2009	85.676	154	NaN	NaN	NaN	0	NaN	NaN	NaN	0	2.0285	1.6621	141.46	3	0.58995	0.58714	22.886	4	0
YML025C	YML025C	>YML025C YML6 SGDID:S000004487, Chr XIII from 225365-225339,225239-224406, reverse complement, Verified ORF, Mitochondrial ribosomal protein of the large subunit, has similarity to E. coli L4 ribosomal protein and human mitoribosomal MRP-L4 protein; essen	1	7	7	7	0	1	1	0	0	1	1	0	0	1	1	0	29.4	29.4	29.4	31.969	286		1	1		6.8524e-81	1.1329	1.134	47.17	36	NaN	NaN	NaN	0	NaN	NaN	NaN	0	1.9383	1.6607	NaN	1	NaN	NaN	NaN	0	0
YBR011C	YBR011C	>YBR011C IPP1 SGDID:S000000215, Chr II from 257973-257110, reverse complement, Verified ORF, Cytoplasmic inorganic pyrophosphatase (PPase), homodimer that catalyzes the rapid exchange of oxygens from Pi with water, highly expressed and essential for viabi	1	18	18	17	0	0	2	1	0	0	2	1	0	0	2	1	70.7	70.7	68.3	32.299	287			2	1	0	0.90769	0.9453	67.524	187	NaN	NaN	NaN	0	NaN	NaN	NaN	0	2.0006	1.6595	11.4	2	1.087	1.1556	NaN	1	0
YCR011C	YCR011C	>YCR011C ADP1 SGDID:S000000604, Chr III from 136871-133722, reverse complement, Verified ORF, Putative ATP-dependent permease of the ABC transporter family of proteins	1	9	9	9	0	0	1	3	0	0	1	3	0	0	1	3	11.3	11.3	11.3	117.23	1049			2	4	6.4442e-142	1.3081	1.0657	114.06	117	NaN	NaN	NaN	0	NaN	NaN	NaN	0	1.8263	1.6453	NaN	1	0.75484	0.60373	31.25	3	0
YPR029C	YPR029C	>YPR029C APL4 SGDID:S000006233, Chr XVI from 626964-624466, reverse complement, Verified ORF, Gamma-adaptin, large subunit of the clathrin-associated protein (AP-1) complex; binds clathrin; involved in vesicle mediated transport	1	20	20	20	0	0	2	1	0	0	2	1	0	0	2	1	33.3	33.3	33.3	93.623	832			2	1	0	1.1548	1.1383	85.163	137	NaN	NaN	NaN	0	NaN	NaN	NaN	0	1.9225	1.634	15.216	2	0.8516	0.84933	NaN	1	0
YDR529C	YDR529C	>YDR529C QCR7 SGDID:S000002937, Chr IV from 1496541-1496158, reverse complement, Verified ORF, Subunit 7 of the ubiquinol cytochrome-c reductase complex, which is a component of the mitochondrial inner membrane electron transport chain; oriented facing th	1	6	6	6	0	0	1	0	0	0	1	0	0	0	1	0	55.1	55.1	55.1	14.565	127			1		4.633e-241	1.5346	1.2423	95.942	58	NaN	NaN	NaN	0	NaN	NaN	NaN	0	1.7544	1.6213	NaN	1	NaN	NaN	NaN	0	0
YBR189W	YBR189W	>YBR189W RPS9B SGDID:S000000393, Chr II from 604503-604509,604923-605503, Verified ORF, Protein component of the small (40S) ribosomal subunit; nearly identical to Rps9Ap and has similarity to E. coli S4 and rat S9 ribosomal proteins	1	14	14	3	1	2	1	0	1	2	1	0	0	1	0	0	91.8	91.8	14.9	22.298	195	1	2	1		1.1641e-292	1.1098	1.0182	43.181	221	1.3009	0.81652	NaN	1	0.75593	1.0852	NaN	1	1.7359	1.6198	NaN	1	NaN	NaN	NaN	0	216490
YIL109C	YIL109C	>YIL109C SEC24 SGDID:S000001371, Chr IX from 160162-157382, reverse complement, Verified ORF, Component of the Sec23p-Sec24p heterodimeric complex of the COPII vesicle coat; involved in ER to Golgi transport, cargo selection and autophagy; required for th	1	12	12	12	1	0	1	2	1	0	1	2	1	0	1	2	19.1	19.1	19.1	103.63	926	1		1	2	0	1.2162	1.096	96.54	113	NaN	NaN	NaN	0	NaN	NaN	NaN	0	1.7813	1.6123	NaN	1	1.0221	0.82853	19.988	2	0
YNL141W	YNL141W	>YNL141W AAH1 SGDID:S000005085, Chr XIV from 359598-360641, Verified ORF, Adenine deaminase (adenine aminohydrolase), converts adenine to hypoxanthine; involved in purine salvage; transcriptionally regulated by nutrient levels and growth phase; Aah1p degr	1	7	7	7	0	0	1	0	0	0	1	0	0	0	1	0	25.6	25.6	25.6	39.635	347			1		1.669e-114	0.79148	0.72299	50.999	98	NaN	NaN	NaN	0	NaN	NaN	NaN	0	1.7993	1.6088	NaN	1	NaN	NaN	NaN	0	0
YGR193C	YGR193C	>YGR193C PDX1 SGDID:S000003425, Chr VII from 885746-884514, reverse complement, Verified ORF, Dihydrolipoamide dehydrogenase (E3)-binding protein (E3BP) of the mitochondrial pyruvate dehydrogenase (PDH) complex, plays a structural role in the complex by b	1	28	28	28	0	1	3	9	0	1	3	9	0	1	3	9	78.3	78.3	78.3	45.361	410		1	3	9	0	1.6107	1.1346	137.76	324	NaN	NaN	NaN	0	0.090061	0.1347	NaN	1	1.8637	1.5974	18.277	3	10.65	10.786	27.583	9	0
YJL153C	YJL153C	>YJL153C INO1 SGDID:S000003689, Chr X from 135929-134328, reverse complement, Verified ORF, Inositol 1-phosphate synthase, involved in synthesis of inositol phosphates and inositol-containing phospholipids; transcription is coregulated with other phosphol	1	13	13	13	2	3	2	1	2	3	2	1	2	3	2	1	33.2	33.2	33.2	59.641	533	2	3	2	1	0	0.73657	0.73204	81.846	212	2.3271	1.4582	37.705	2	0.2075	0.29388	24.086	3	1.8942	1.592	5.9061	2	0.4519	0.43787	NaN	1	614400
YMR231W	YMR231W	>YMR231W PEP5 SGDID:S000004844, Chr XIII from 733544-736633, Verified ORF, Component of CORVET tethering complex; peripheral vacuolar membrane protein required for protein trafficking and vacuole biogenesis; interacts with Pep7p	1	15	15	15	0	0	1	1	0	0	1	1	0	0	1	1	21.5	21.5	21.5	117.48	1029			1	1	1.9496e-262	1.7969	1.2084	106.36	80	NaN	NaN	NaN	0	NaN	NaN	NaN	0	1.6076	1.5859	NaN	1	1.1182	0.9828	NaN	1	0
YNL110C	YNL110C	>YNL110C NOP15 SGDID:S000005054, Chr XIV from 418490-417828, reverse complement, Verified ORF, Constituent of 66S pre-ribosomal particles, involved in 60S ribosomal subunit biogenesis; localizes to both nucleolus and cytoplasm	1	5	5	5	0	0	1	1	0	0	1	1	0	0	1	1	32.7	32.7	32.7	25.447	220			2	2	1.081e-27	1.192	1.1612	40.333	65	NaN	NaN	NaN	0	NaN	NaN	NaN	0	1.7176	1.5729	2.7852	2	1.2265	1.0001	4.446	2	0
YGR090W	YGR090W	>YGR090W UTP22 SGDID:S000003322, Chr VII from 662362-666075, Verified ORF, Possible U3 snoRNP protein involved in maturation of pre-18S rRNA, based on computational analysis of large-scale protein-protein interaction data	1	41	41	41	1	1	2	3	1	1	2	3	1	1	2	3	48.9	48.9	48.9	140.48	1237	1	1	3	3	0	1.5469	1.1694	83.753	304	2.5851	1.6246	NaN	1	0.75467	1.0458	NaN	1	1.707	1.5621	19.51	3	0.97842	0.76774	41.889	3	256590
YLR447C	YLR447C	>YLR447C VMA6 SGDID:S000004439, Chr XII from 1027890-1026853, reverse complement, Verified ORF, Subunit d of the five-subunit V0 integral membrane domain of vacuolar H+-ATPase (V-ATPase), an electrogenic proton pump found in the endomembrane system; stabi	1	4	4	4	0	0	1	1	0	0	1	1	0	0	1	1	19.1	19.1	19.1	39.79	345			1	1	3.7771e-256	1.3237	1.1444	63.545	54	NaN	NaN	NaN	0	NaN	NaN	NaN	0	1.8996	1.5554	NaN	1	1.001	0.9914	NaN	1	0
YGR032W	YGR032W	>YGR032W GSC2 SGDID:S000003264, Chr VII from 548268-553955, Verified ORF, Catalytic subunit of 1,3-beta-glucan synthase, involved in formation of the inner layer of the spore wall; activity positively regulated by Rho1p and negatively by Smk1p; has simila	1	23	23	13	0	0	4	4	0	0	4	4	0	0	1	1	20.2	20.2	13.3	216.99	1895			5	4	0	1.6429	0.93328	97.799	306	NaN	NaN	NaN	0	NaN	NaN	NaN	0	1.8039	1.5522	52.872	4	1.0328	0.86313	36.745	4	0
YMR307W	YMR307W	>YMR307W GAS1 SGDID:S000004924, Chr XIII from 887002-888681, Verified ORF, Beta-1,3-glucanosyltransferase, required for cell wall assembly and also has a role in transcriptional silencing; localizes to the cell surface via a glycosylphosphatidylinositol (	1	9	9	9	0	0	5	4	0	0	5	4	0	0	5	4	19.1	19.1	19.1	59.582	559			8	5	0	1.3845	1.2579	74.492	307	NaN	NaN	NaN	0	NaN	NaN	NaN	0	1.7189	1.5512	10.518	8	1.1849	0.9383	7.213	5	0
YJR113C	YJR113C	>YJR113C RSM7 SGDID:S000003874, Chr X from 638965-638222, reverse complement, Verified ORF, Mitochondrial ribosomal protein of the small subunit, has similarity to E. coli S7 ribosomal protein	1	4	4	4	0	0	1	0	0	0	1	0	0	0	1	0	21.1	21.1	21.1	27.816	247			1		8.4931e-26	0.91025	0.97528	52.707	28	NaN	NaN	NaN	0	NaN	NaN	NaN	0	1.8175	1.5511	NaN	1	NaN	NaN	NaN	0	0
YER091C	YER091C	>YER091C MET6 SGDID:S000000893, Chr V from 342163-339860, reverse complement, Verified ORF, Cobalamin-independent methionine synthase, involved in methionine biosynthesis and regeneration; requires a minimum of two glutamates on the methyltetrahydrofolate	1	37	37	37	0	0	4	1	0	0	4	1	0	0	4	1	68.2	68.2	68.2	85.859	767			4	1	0	0.99374	0.94994	82.526	431	NaN	NaN	NaN	0	NaN	NaN	NaN	0	1.8892	1.5495	57.407	4	1.5106	1.5054	NaN	1	0
YLL023C	YLL023C	>YLL023C YLL023C SGDID:S000003946, Chr XII from 98835-97996, reverse complement, Verified ORF, Protein of unknown function; highly conserved across species and orthologous to human TMEM33; may interact with ribosomes, based on co-purification experiments;	1	5	5	5	0	0	1	0	0	0	1	0	0	0	1	0	20.1	20.1	20.1	32.186	279			1		7.9723e-79	1.274	1.0395	80.291	60	NaN	NaN	NaN	0	NaN	NaN	NaN	0	1.669	1.5382	NaN	1	NaN	NaN	NaN	0	0
YKL204W	YKL204W	>YKL204W EAP1 SGDID:S000001687, Chr XI from 53705-55603, Verified ORF, eIF4E-associated protein, competes with eIF4G for binding to eIF4E; inhibits cap-dependent translation; functions independently of eIF4E to maintain genetic stability; plays a role in	1	10	10	10	0	0	1	0	0	0	1	0	0	0	1	0	31.2	31.2	31.2	69.761	632			1		0	0.97546	1.1424	44.613	90	NaN	NaN	NaN	0	NaN	NaN	NaN	0	1.7525	1.5377	NaN	1	NaN	NaN	NaN	0	0
YLL048C;YHL035C	YLL048C	>YLL048C YBT1 SGDID:S000003971, Chr XII from 46264-41279, reverse complement, Verified ORF, Transporter of the ATP-binding cassette (ABC) family involved in bile acid transport; similar to mammalian bile transporters	2	37	37	37	1	0	2	3	1	0	2	3	1	0	2	3	33.5	33.5	33.5	189.16	1661	1		3	4	0	1.5427	1.2938	100.14	374	2.5066	1.5659	NaN	1	NaN	NaN	NaN	0	1.8865	1.5357	5.9963	3	1.4933	1.2929	23.618	4	81664
YPL143W	YPL143W	>YPL143W RPL33A SGDID:S000006064, Chr XVI from 282121-282139,282665-282969, Verified ORF, N-terminally acetylated ribosomal protein L37 of the large (60S) ribosomal subunit, nearly identical to Rpl33Bp and has similarity to rat L35a; rpl33a null mutant ex	1	9	9	2	1	1	1	1	1	1	1	1	0	0	1	1	79.4	79.4	25.2	12.154	107	1	1	2	1	1.3687e-273	1.0284	1.0316	53.715	182	1.3895	0.87077	NaN	1	0.70533	1.0097	NaN	1	1.842	1.5022	15.735	2	0.93309	0.84631	NaN	1	173470
[truncated: 11 more columns]
